# Supplementary material for: A 10-Year Comprehensive, Single-Center, Retrospective Analysis on Juxtapleural Nodules: Insights into Classification and Risk
Source: Diagnostics (Basel). 2026 May 28;16(11):1663. doi: 10.3390/diagnostics16111663 (PMC13257318; doi:10.3390/diagnostics16111663)
Supplement: Supplementary file 1 [file diagnostics-16-01663-s001.zip]

Archive with 1 entries (1 files):
- diagnostics-4313206-supplementary.pdf
